# Supplementary material for: A pilot study of novel duodenal covered self-expandable metal stent fixation
Source: Sci Rep. 2021 Oct 5;11:19708. doi: 10.1038/s41598-021-99265-1 (PMC8492690; doi:10.1038/s41598-021-99265-1)
Supplement: Supplementary file 2 — Supplementary Information. [file 41598_2021_99265_MOESM2_ESM.xlsx]

## Sheet: C-SEMS+OTSC
Data file. The raw data of the study.
Case	Age	Sex	Primary cancer	Procedure time (C-SEMS only)	Procedure time (OTSC only)	Procedure time (Total)	Success	Stent length	Stent diameter	Obstruction site	Perforation	Hyperamylasia	Pancreatitis	Migration	Pnueumoniae	Bleeding	Stent dysfunction	Chemotherapy	Regimen	Pre-GOOSS	Post-GOOSS	KPS	Adverse event day	Re-intervention	Re-intervention day	Ascites	Liver mets	Morphine	Peritoneal dissemination	Survival day	Stent patency
C-SEMS+OTSC 1	80	M	Gastric cancer	25	9	34	1	12	20	Pylous	0	0	0	0	0	0	0	0		0	3	60		0		0	0	0	0	149	149
C-SEMS+OTSC 2	80	M	Pancreatic cancer	19	11	30	1	12	20	Bulb	0	0	0	1	0	0	1	0		0	3	80	2018-11-30	1	2018-12-04	0	1	0	0	35	21
C-SEMS+OTSC 3	96	F	Gastric cancer	20	21	41	1	12	20	Pylous	0	0	0	0	0	0	0	0		0	2	50		0		0	0	0	0	134	134
C-SEMS+OTSC 4	57	M	Pancreatic cancer	33	9	42	1	12	20	2nd	0	0	0	0	0	0	0	0		0	1	20		0		1	1	1	1	17	17
C-SEMS+OTSC 5	74	M	Pancreatic cancer	16	12	28	1	12	20	Bulb	0	0	0	0	0	0	0	0		0	3	50		0		0	1	0	0	84	84
C-SEMS+OTSC 6	78	M	GB cancer	21	6	27	1	12	20	Bulb	0	0	0	0	0	0	0	1	S-1	0	3	90		0		0	1	0	0	98	98
C-SEMS+OTSC 7	78	F	Pancreatic cancer	35	12	47	1	12	20	3rd	0	0	0	0	0	0	0	1	S-1	1	3	90		0		0	0	0	0	192	192
C-SEMS+OTSC 8	80	M	Pancreatic cancer	19	8	27	1	12	20	3rd	0	0	0	0	0	0	0	0		0	3	80		0		0	0	0	0	91	91
C-SEMS+OTSC 9	71	M	Pancreatic cancer	21	8	29	1	12	20	3rd	0	0	0	0	0	0	0	0		0	2	20		0		0	0	1	0	20	20
C-SEMS+OTSC 10	95	F	Pancreatic cancer	42	8	50	1	12	20	3rd	0	0	0	0	0	0	0	0		0	3	50		0		1	0	0	1	84	84
C-SEMS+OTSC 11	60	F	Pancreatic cancer	17	8	25	1	12	20	3rd	0	0	0	0	0	0	0	0		0	2	60		0		1	1	0	1	15	15
C-SEMS+OTSC 12	48	M	Gastric cancer	25	4	29	1	12	20	2nd	0	0	0	0	0	0	0	0		0	1	10		0		0	1	1	1	23	23
C-SEMS+OTSC 13	54	M	Pancreatic cancer	12	9	21	1	12	20	Bulb	0	0	0	0	0	0	0	1	S-1	0	3	80		0		1	0	0	1	101	101
C-SEMS+OTSC 14	43	M	Colon cancer	20	3	23	1	12	20	2nd	0	0	0	0	0	0	0	1	S-1	0	3	80		0		0	1	0	1	74	74
C-SEMS+OTSC 15	81	F	Renal cancer	24	5	29	1	12	20	3rd	0	0	0	0	0	0	0	0		0	3	80		0		0	0	0	1	115	115
